# Supplementary material for: Pregnancy in Inflammatory Bowel Disease: Data from a Real-World Cohort in Germany
Source: J Clin Med. 2024 Dec 17;13(24):7710. doi: 10.3390/jcm13247710 (PMC11678727; doi:10.3390/jcm13247710)
Supplement: Supplementary file 1 [file jcm-13-07710-s001.zip]

Archive with 1 entries (1 files):
- jcm-3292342-supplementary.pdf
